# Supplementary material for: Serum Arylesterase, Paraoxonase, and Lactonase Activities and Paraoxonase-1 Concentrations in Morbidly Obese Patients and Their Relationship with Non-Alcoholic Steatohepatitis
Source: Antioxidants (Basel). 2023 Nov 23;12(12):2038. doi: 10.3390/antiox12122038 (PMC10741051; doi:10.3390/antiox12122038)
Supplement: Supplementary file 1 [file antioxidants-12-02038-s001.zip]

Archive with 1 entries (1 files):
- antioxidants-2694667-supplementary.pdf
